# Supplementary material for: Isolation of Potato Endophytes and Screening of Chaetomium globosum Antimicrobial Genes
Source: Int J Mol Sci. 2022 Apr 21;23(9):4611. doi: 10.3390/ijms23094611 (PMC9099842; doi:10.3390/ijms23094611)
Supplement: Supplementary file 1 [file ijms-23-04611-s001.zip]

Archive with 1 entries (1 files):
- ijms-1662034-supplementary.pdf
